# Supplementary material for: Transcriptomic signals in blood prior to lung cancer focusing on time to diagnosis and metastasis
Source: Sci Rep. 2021 Apr 1;11:7406. doi: 10.1038/s41598-021-86879-8 (PMC8017014; doi:10.1038/s41598-021-86879-8)
Supplement: Supplementary file 2 — Supplementary Tables. [file 41598_2021_86879_MOESM2_ESM.xlsx]

## Sheet: Table S1
Table S1: Median values for the estimated proportions of white blood cell populations in the samples in the case-control subgroups analyzed and in smoking status groups. The table corresponds to summary statistics presented in Table 3 in the main text.
Cell population	Cases metastatic	Controls metastatic	Cases metastatic <3 years	Controls metastatic <3 years	Never	Former	Current
Neutrophils	0.23	0.2	0.23	0.2	0.202548	0.206772	0.230131
T cells CD8	0.19	0.18	0.18	0.2	0.180413	0.183033	0.186889
Monocytes	0.17	0.18	0.19	0.18	0.165546	0.176526	0.178993
T cells regulatory (Tregs)	0.12	0.12	0.12	0.12	0.113493	0.124455	0.118594
T cells CD4 naive	0.09	0.09	0.1	0.08	0.0804087	0.0917653	0.097491
NK cells activated	0.06	0.06	0.06	0.06	0.0691562	0.0548921	0.0554719
NK cells resting	0.05	0.05	0.05	0.06	0.0629802	0.0688089	0.0392645
Macrophages M0	0.01	0	0.01	0	0	0.0014404	0.00496832
B cells memory	0.01	0.01	0.01	0.01	0.0115525	0.0108167	0.0130894
B cells naive	0	0	0	0	0	0	0
Plasma cells	0	0	0	0	0	0	0
T cells CD4 memory resting	0	0	0	0	0	0	0
T cells CD4 memory activated	0	0	0	0	0	0	0
T cells follicular helper	0	0	0	0	0	0	0
T cells gamma delta	0	0	0	0	0	0	0
Macrophages M1	0	0	0	0	0	0	0
Macrophages M2	0	0	0	0	0	0	0
Dendritic cells resting	0	0	0	0	0	0	0
Dendritic cells activated	0	0	0	0	0	0	0.000162744
Mast cells activated	0	0	0	0	0	0	0
Eosinophils	0	0	0	0	0	0	0
Mast cells resting	0	0.01	0	0.01	0.00768878	0.00579061	0.00480599
NLRa	0.55	0.46	0.6	0.42	0.47	0.49	0.56
aNLR in each sample was calculated based on the fraction of neutrophils to the summed estimated proportions of B cells naive, B cells memory, T cells CD8, T cells CD4 naive, T cells CD4 memory resting, T cells CD4 memory activated, NK cells resting, NK cells activated.

## Sheet: Table S2
Table S2: Summary test statistics for spline regressions of WBC estimates according to time to diagnosis in cases only (n=128).
Cell population				F-statistic	p-value
	Spline 1	Spline 2	Spline 3
Neutrophils	0.04	-0.08	-0.02	1.05	0.37
T cells CD8	0	0.07	0.07	1.43	0.24
Monocytes	-0.04	-0.06	-0.07	5.01	0
T cells regulatory	0.01	0.01	0	0.21	0.89
T cells CD4 naive	0.01	0	0.01	0.12	0.95
NK cells activated	0	0.04	0.05	3.38	0.02
NK cells resting	0	0.02	-0.02	0.55	0.65
T cells gamma delta	0.01	0	-0.02	0.6	0.62
B cells memory	0	0	0	0.29	0.83
Macrophages M0	-0.01	-0.03	-0.01	2.98	0.03
T cells CD4 memory activated	0	0.01	0	0.25	0.86
Mast cells resting	0	0	0	0.3	0.83
Neutrophils-to-lymphocytes ratios	0.36	0.5	0.44	0.46	0.71

## Sheet: Table S3
Table S3: Summary test statistics for the houndred genes with the lowest p-values in the regression using splines for according to time to diagnosis in all case-control pairs (n=128 pairs).
Gene name	Log2-fold-diff.			Avr. log2-expression	F-statistic	p-value	Adj. p-value	EntrezID	Accession number
	Spline 1	Spline 2	Spline 3						0
FBXL13	-0.0639915	0.439733	-0.518875	0.198403	7.85237	9.24042e-05	0.559038	222235	NM_145032
OR7G1	0.0312381	0.173029	0.334261	0.0508157	7.71369	0.000108691	0.559038	125962	NM_001005192
FGFR3	0.0259946	0.21051	0.00276841	0.0804005	7.44353	0.000149305	0.559038	2261	NM_000142
C20orf11	0.0552815	-0.151415	0.205865	-0.0700834	7.22784	0.000192606	0.559038	54994	NM_017896
KCNJ15	0.00661257	0.23221	-0.990942	0.223948	6.92684	0.000275271	0.639178	3772	NM_170736
MUC1	-0.200386	0.494788	-0.0747702	0.169961	6.38364	0.000527049	0.97148	4582	NM_001044391
LRRN3	-0.777812	1.66477	0.619565	0.43753	6.29586	0.000585733	0.97148	54674	NM_001099660
MGAT3	0.0499595	0.404656	-0.0735102	0.185117	6.00784	0.000829159	0.996688	4248	NM_002409
ARSB	0.342127	-0.205418	-0.128933	0.00949033	5.87575	0.000973003	0.996688	411	NM_000046
AAGAB	0.0791645	0.148303	-0.189824	0.079077	5.71931	0.00117653	0.996688	79719	NM_024666
MMP25	0.517751	0.0909749	-0.364764	0.204735	5.56476	0.00142007	0.996688	64386	NM_022468
HSPA6	0.30502	-0.326207	-0.916155	0.0519467	5.46139	0.00161092	0.996688	3310	NM_002155
GPR55	0.0174757	0.0566394	-0.246925	0.0476373	5.40514	0.00172548	0.996688	9290	NM_005683
FCGR3B	0.602314	-0.0384804	-0.760587	0.195831	5.40189	0.00173236	0.996688	2215	NM_000570
BASP1	0.00338207	0.415065	-0.298723	0.212477	5.38778	0.00176249	0.996688	10409	NM_006317
BCL6	0.219985	0.117101	-0.618915	0.17189	5.31616	0.00192384	0.996688	604	NM_001706
EPHX2	0.0128207	-0.257592	0.527725	-0.146033	5.24929	0.00208798	0.996688	2053	NM_001979
ATP10A	0.00517648	-0.124797	0.265504	-0.0753606	5.20929	0.00219287	0.996688	57194	NM_024490
EIF1	0.0715202	-0.241037	0.112426	-0.0947462	5.1336	0.0024062	0.996688	10209	NM_005801
GRM4	-0.209629	0.232525	0.122226	0.0341561	5.09245	0.00253088	0.996688	2914	NM_000841
DGKQ	0.662232	-0.510917	2.09828e-05	-0.0707373	5.00358	0.00282292	0.996688	1609	NM_001347
AQP9	-0.108665	0.327799	-0.342738	0.165967	4.92128	0.00312376	0.996688	366	NM_020980
PREX1	-0.101429	0.322337	-0.137109	0.121667	4.88289	0.00327499	0.996688	57580	NM_020820
C21orf37	-0.23164	-0.0817986	0.1135	-0.0867904	4.82598	0.00351292	0.996688	54076	NM_001005521
SLPI	-0.102185	0.638458	-0.530292	0.305767	4.77857	0.0037244	0.996688	6590	NM_003064
HSPA7	0.336338	-0.252475	-0.711047	0.0645501	4.76719	0.00377708	0.996688	3311	NR_024151
ARL17P1	0.0577189	0.767078	0.997413	0.213248	4.767	0.00377796	0.996688	51326	NM_016632
PRSSL1	0.0741775	0.253935	0.63811	0.0437761	4.74417	0.00388593	0.996688	400668	NM_214710
SLC2A3	0.0924511	0.107263	-0.472361	0.126048	4.71551	0.00402586	0.996688	6515	NM_006931
TBC1D24	0.177263	0.122311	-0.450609	0.155417	4.70136	0.0040968	0.996688	57465	NM_020705
FCGR3A	0.458263	-0.00107954	-0.493587	0.154065	4.68232	0.00419431	0.996688	2214	NM_000569
MTA3	0.224311	0.0214297	0.262463	0.0422432	4.61777	0.00454264	0.996688	57504	NM_020744
KIF1B	-0.0980657	0.334272	-0.31703	0.154955	4.54258	0.00498542	0.996688	23095	NM_015074
NLRC5	0.397041	-0.294561	-0.356705	-0.0118279	4.53034	0.00506147	0.996688	84166	NM_032206
TLR9	0.0379227	0.207455	-0.0339834	0.0857374	4.53026	0.00506198	0.996688	54106	NM_017442
UBE3B	0.362841	-0.175449	-0.123033	0.0223086	4.50405	0.00522895	0.996688	89910	NM_130466
COL16A1	-0.2606	0.00459677	0.0665912	-0.0602636	4.4931	0.00530032	0.996688	1307	NM_001856
MSLN	-0.234125	0.281354	0.555895	0.00287995	4.49122	0.00531268	0.996688	10232	NM_013404
SEPX1	-0.0603792	0.210976	-0.333506	0.125939	4.46105	0.00551498	0.996688	51734	NM_016332
FBXL2	-0.251052	0.226085	-0.103935	0.0443374	4.41541	0.00583588	0.996688	25827	NM_012157
B4GALT5	0.0841621	0.208446	-0.44734	0.163011	4.3905	0.00601895	0.996688	9334	NM_004776
TUFT1	0.172488	0.00235256	-0.415948	0.0905059	4.37957	0.00610104	0.996688	7286	NM_020127
GPR141	0.115089	0.0756954	-0.305606	0.0917056	4.37929	0.00610321	0.996688	353345	NM_181791
CCDC41	-0.0113903	-0.134961	-0.406429	-0.0138412	4.37672	0.00612263	0.996688	51134	NM_016122
ICF45	-0.158001	0.151191	0.283745	0.00697779	4.37119	0.00616481	0.996688	54974	NM_017872
JUN	0.400818	-0.189277	-0.294238	0.0231603	4.35428	0.00629547	0.996688	3725	NM_002228
SSPN	-0.00120604	0.370238	-0.0603569	0.146373	4.34007	0.00640747	0.996688	8082	NM_005086
CD38	0.473063	-0.389189	-0.467352	0.0134188	4.33883	0.00641727	0.996688	952	NM_001775
KIAA1467	0.120155	-0.144776	-0.307366	-0.0112949	4.33721	0.00643026	0.996688	57613	NM_020853
RGL4	0.344376	-0.00435719	-0.395709	0.144772	4.29415	0.00678317	0.996688	266747	NM_153615
ADAM23	0.0715689	0.0411273	-0.187743	0.0521527	4.27643	0.00693408	0.996688	8745	NM_003812
TMEM143	0.00909759	0.146339	0.354331	0.0109465	4.24073	0.00724846	0.996688	55260	NM_018273
CEACAM1	0.586281	-0.570266	-1.13825	0.0840407	4.23553	0.00729542	0.996688	634	NM_001024912
GPR97	0.282166	0.247129	-0.646853	0.253527	4.23159	0.00733118	0.996688	222487	NM_170776
RGS10	-0.255947	0.0600823	0.466481	-0.0641562	4.23017	0.00734414	0.996688	6001	NM_001005339
CYP4F22	0.214204	-0.471748	-0.26734	-0.124467	4.22347	0.0074056	0.996688	126410	NM_173483
C10orf104	0.28003	-0.24787	0.149825	-0.0583464	4.19696	0.00765352	0.996688	119504	NM_173473
SIGLEC8	-0.101115	-0.155515	-0.00282394	-0.0667043	4.1854	0.00776434	0.996688	27181	NM_014442
GNE	0.228679	-0.261734	0.0539677	-0.0721477	4.18476	0.00777052	0.996688	10020	NM_005476
SPAG7	-0.393874	0.192691	0.0101216	-0.00918664	4.16719	0.00794208	0.996688	9552	NM_004890
SRPK1	-0.0676167	0.214795	-0.495637	0.13969	4.15008	0.00811281	0.996688	6732	NM_003137
FRAT2	-0.0358808	0.244623	-0.241696	0.133268	4.12027	0.00841928	0.996688	23401	NM_012083
TNFAIP1	0.210769	-0.0148568	0.0503496	0.0260972	4.11096	0.00851732	0.996688	7126	NM_021137
CR1	0.425187	-0.0117033	-0.3489	0.155138	4.10824	0.00854625	0.996688	1378	NM_000651
FLJ35776	0.096925	0.10373	-0.168716	0.0727631	4.09681	0.00866857	0.996688	649446	NR_024101
SLC37A3	0.154528	-0.14306	-0.374145	0.00649293	4.07758	0.00887846	0.996688	84255	NM_207113
ADM	0.0367551	0.213115	-0.683218	0.167635	4.07482	0.00890905	0.996688	133	NM_001124
AIM1	-0.204838	0.0736513	-0.241039	0.00956876	4.05116	0.00917529	0.996688	202	NM_001624
THAP3	-0.0534793	0.0608071	-0.176575	0.0306046	4.0423	0.00927712	0.996688	90326	NM_138350
TCEB2	-0.26497	0.0748411	0.202357	-0.0290882	4.03777	0.00932948	0.996688	6923	NM_007108
NARF	-0.024976	0.351623	0.0141581	0.143732	4.01825	0.0095591	0.996688	26502	NM_001038618
EIF2B1	0.0609503	-0.227066	0.0435355	-0.0822129	4.01716	0.00957199	0.996688	1967	NM_001414
CAMTA2	-0.0172694	0.0305517	-0.265194	0.0304094	4.00479	0.00972056	0.996688	23125	NM_015099
SLC2A14	0.355765	-0.101745	-0.416369	0.08672	3.99596	0.00982815	0.996688	144195	NM_153449
GPN3	-0.304268	0.0263096	-0.0960026	-0.0488332	3.9718	0.0101283	0.996688	51184	NM_016301
OSM	0.0503301	0.120601	-0.469237	0.120278	3.9656	0.0102069	0.996688	5008	NM_020530
LOC158160	0.369719	-0.187907	0.0859831	-0.0194991	3.96489	0.010216	0.996688	158160	NM_001031744
FLJ10986	-0.226281	0.19798	-0.261946	0.0508923	3.96106	0.0102648	0.996688	55277	NM_018291
MMAA	0.0433984	-0.21134	0.064342	-0.0804804	3.95666	0.0103213	0.996688	166785	NM_172250
SNX32	0.17267	-0.00252341	0.101802	0.0313756	3.95182	0.0103836	0.996688	254122	NM_152760
TTC9	0.0645691	0.164711	0.230169	0.0562741	3.94246	0.0105055	0.996688	23508	NM_015351
IFI27L2	-0.408913	0.247165	-0.101179	0.0217388	3.911	0.0109256	0.996688	83982	NM_032036
ITGAX	0.0825688	0.32904	-0.246411	0.187916	3.9073	0.010976	0.996688	3687	NM_000887
PFKFB3	0.489862	-0.264341	-0.679239	0.0714135	3.90515	0.0110055	0.996688	5209	NM_004566
ACSL1	0.282001	-0.0196074	-0.712549	0.133991	3.88979	0.0112182	0.996688	2180	NM_001995
IL10RB	0.228888	-0.0155269	-0.235471	0.0782657	3.88339	0.0113082	0.996688	3588	NM_000628
INSL3	0.225452	-0.231175	-0.581369	0.0136485	3.8795	0.0113632	0.996688	3640	NM_005543
AIM2	-0.0373432	0.126471	-0.973073	0.157282	3.8777	0.0113886	0.996688	9447	NM_004833
RAB24	0.12145	-0.0479276	-0.484916	0.0641859	3.87119	0.0114814	0.996688	53917	NM_001031677
IGF2R	0.0628499	0.276483	-0.133777	0.150322	3.86843	0.011521	0.996688	3482	NM_000876
IFFO1	0.239931	-0.220938	0.0908275	-0.0477205	3.86686	0.0115436	0.996688	25900	NM_080730
PHF20	-0.28584	0.205229	0.219082	0.0119422	3.86309	0.011598	0.996688	51230	NM_016436
PIGC	0.179576	-0.164541	0.143395	-0.0447846	3.86192	0.011615	0.996688	5279	NM_153747
SPON1	-0.0855896	-0.0272851	0.282562	-0.057417	3.8612	0.0116254	0.996688	10418	NM_006108
HIST1H2BC	0.0461866	0.337123	-0.196324	0.156057	3.85995	0.0116435	0.996688	8347	NM_003526
C6orf59	-0.0419567	0.300889	0.339765	0.0621419	3.85059	0.0117802	0.996688	79992	NR_024277
ATXN1L	0.285959	-0.0912239	-0.0840312	0.0281335	3.83957	0.0119433	0.996688	342371	NM_001137675
MREG	0.258023	-0.0172351	0.038814	0.0519422	3.83725	0.0119778	0.996688	55686	NM_018000
MICA	0.0678642	-0.139144	-0.313862	-0.00767995	3.80812	0.0124211	0.996688	4276	NM_000247
NACA	0.255515	-0.264683	0.0640575	-0.0705595	3.80805	0.0124222	0.996688	4666	NM_005594

## Sheet: Table S4
Table S4: Summary test statistics for the houndred genes with the lowest p-values in the regression using splines for according to time to diagnosis for metastatic case-control pairs (n=100 pairs).
Gene name	Log2-fold-diff.			Avr. log2-expression	F-statistic	p-value	Adj. p-value	EntrezID	Accession number
	Spline 1	Spline 2	Spline 3						0
FBXL13	-0.0639915	0.439733	-0.518875	0.198403	7.85237	9.24042e-05	0.559038	222235	NM_145032
OR7G1	0.0312381	0.173029	0.334261	0.0508157	7.71369	0.000108691	0.559038	125962	NM_001005192
FGFR3	0.0259946	0.21051	0.00276841	0.0804005	7.44353	0.000149305	0.559038	2261	NM_000142
C20orf11	0.0552815	-0.151415	0.205865	-0.0700834	7.22784	0.000192606	0.559038	54994	NM_017896
KCNJ15	0.00661257	0.23221	-0.990942	0.223948	6.92684	0.000275271	0.639178	3772	NM_170736
MUC1	-0.200386	0.494788	-0.0747702	0.169961	6.38364	0.000527049	0.97148	4582	NM_001044391
LRRN3	-0.777812	1.66477	0.619565	0.43753	6.29586	0.000585733	0.97148	54674	NM_001099660
MGAT3	0.0499595	0.404656	-0.0735102	0.185117	6.00784	0.000829159	0.996688	4248	NM_002409
ARSB	0.342127	-0.205418	-0.128933	0.00949033	5.87575	0.000973003	0.996688	411	NM_000046
AAGAB	0.0791645	0.148303	-0.189824	0.079077	5.71931	0.00117653	0.996688	79719	NM_024666
MMP25	0.517751	0.0909749	-0.364764	0.204735	5.56476	0.00142007	0.996688	64386	NM_022468
HSPA6	0.30502	-0.326207	-0.916155	0.0519467	5.46139	0.00161092	0.996688	3310	NM_002155
GPR55	0.0174757	0.0566394	-0.246925	0.0476373	5.40514	0.00172548	0.996688	9290	NM_005683
FCGR3B	0.602314	-0.0384804	-0.760587	0.195831	5.40189	0.00173236	0.996688	2215	NM_000570
BASP1	0.00338207	0.415065	-0.298723	0.212477	5.38778	0.00176249	0.996688	10409	NM_006317
BCL6	0.219985	0.117101	-0.618915	0.17189	5.31616	0.00192384	0.996688	604	NM_001706
EPHX2	0.0128207	-0.257592	0.527725	-0.146033	5.24929	0.00208798	0.996688	2053	NM_001979
ATP10A	0.00517648	-0.124797	0.265504	-0.0753606	5.20929	0.00219287	0.996688	57194	NM_024490
EIF1	0.0715202	-0.241037	0.112426	-0.0947462	5.1336	0.0024062	0.996688	10209	NM_005801
GRM4	-0.209629	0.232525	0.122226	0.0341561	5.09245	0.00253088	0.996688	2914	NM_000841
DGKQ	0.662232	-0.510917	2.09828e-05	-0.0707373	5.00358	0.00282292	0.996688	1609	NM_001347
AQP9	-0.108665	0.327799	-0.342738	0.165967	4.92128	0.00312376	0.996688	366	NM_020980
PREX1	-0.101429	0.322337	-0.137109	0.121667	4.88289	0.00327499	0.996688	57580	NM_020820
C21orf37	-0.23164	-0.0817986	0.1135	-0.0867904	4.82598	0.00351292	0.996688	54076	NM_001005521
SLPI	-0.102185	0.638458	-0.530292	0.305767	4.77857	0.0037244	0.996688	6590	NM_003064
HSPA7	0.336338	-0.252475	-0.711047	0.0645501	4.76719	0.00377708	0.996688	3311	NR_024151
ARL17P1	0.0577189	0.767078	0.997413	0.213248	4.767	0.00377796	0.996688	51326	NM_016632
PRSSL1	0.0741775	0.253935	0.63811	0.0437761	4.74417	0.00388593	0.996688	400668	NM_214710
SLC2A3	0.0924511	0.107263	-0.472361	0.126048	4.71551	0.00402586	0.996688	6515	NM_006931
TBC1D24	0.177263	0.122311	-0.450609	0.155417	4.70136	0.0040968	0.996688	57465	NM_020705
FCGR3A	0.458263	-0.00107954	-0.493587	0.154065	4.68232	0.00419431	0.996688	2214	NM_000569
MTA3	0.224311	0.0214297	0.262463	0.0422432	4.61777	0.00454264	0.996688	57504	NM_020744
KIF1B	-0.0980657	0.334272	-0.31703	0.154955	4.54258	0.00498542	0.996688	23095	NM_015074
NLRC5	0.397041	-0.294561	-0.356705	-0.0118279	4.53034	0.00506147	0.996688	84166	NM_032206
TLR9	0.0379227	0.207455	-0.0339834	0.0857374	4.53026	0.00506198	0.996688	54106	NM_017442
UBE3B	0.362841	-0.175449	-0.123033	0.0223086	4.50405	0.00522895	0.996688	89910	NM_130466
COL16A1	-0.2606	0.00459677	0.0665912	-0.0602636	4.4931	0.00530032	0.996688	1307	NM_001856
MSLN	-0.234125	0.281354	0.555895	0.00287995	4.49122	0.00531268	0.996688	10232	NM_013404
SEPX1	-0.0603792	0.210976	-0.333506	0.125939	4.46105	0.00551498	0.996688	51734	NM_016332
FBXL2	-0.251052	0.226085	-0.103935	0.0443374	4.41541	0.00583588	0.996688	25827	NM_012157
B4GALT5	0.0841621	0.208446	-0.44734	0.163011	4.3905	0.00601895	0.996688	9334	NM_004776
TUFT1	0.172488	0.00235256	-0.415948	0.0905059	4.37957	0.00610104	0.996688	7286	NM_020127
GPR141	0.115089	0.0756954	-0.305606	0.0917056	4.37929	0.00610321	0.996688	353345	NM_181791
CCDC41	-0.0113903	-0.134961	-0.406429	-0.0138412	4.37672	0.00612263	0.996688	51134	NM_016122
ICF45	-0.158001	0.151191	0.283745	0.00697779	4.37119	0.00616481	0.996688	54974	NM_017872
JUN	0.400818	-0.189277	-0.294238	0.0231603	4.35428	0.00629547	0.996688	3725	NM_002228
SSPN	-0.00120604	0.370238	-0.0603569	0.146373	4.34007	0.00640747	0.996688	8082	NM_005086
CD38	0.473063	-0.389189	-0.467352	0.0134188	4.33883	0.00641727	0.996688	952	NM_001775
KIAA1467	0.120155	-0.144776	-0.307366	-0.0112949	4.33721	0.00643026	0.996688	57613	NM_020853
RGL4	0.344376	-0.00435719	-0.395709	0.144772	4.29415	0.00678317	0.996688	266747	NM_153615
ADAM23	0.0715689	0.0411273	-0.187743	0.0521527	4.27643	0.00693408	0.996688	8745	NM_003812
TMEM143	0.00909759	0.146339	0.354331	0.0109465	4.24073	0.00724846	0.996688	55260	NM_018273
CEACAM1	0.586281	-0.570266	-1.13825	0.0840407	4.23553	0.00729542	0.996688	634	NM_001024912
GPR97	0.282166	0.247129	-0.646853	0.253527	4.23159	0.00733118	0.996688	222487	NM_170776
RGS10	-0.255947	0.0600823	0.466481	-0.0641562	4.23017	0.00734414	0.996688	6001	NM_001005339
CYP4F22	0.214204	-0.471748	-0.26734	-0.124467	4.22347	0.0074056	0.996688	126410	NM_173483
C10orf104	0.28003	-0.24787	0.149825	-0.0583464	4.19696	0.00765352	0.996688	119504	NM_173473
SIGLEC8	-0.101115	-0.155515	-0.00282394	-0.0667043	4.1854	0.00776434	0.996688	27181	NM_014442
GNE	0.228679	-0.261734	0.0539677	-0.0721477	4.18476	0.00777052	0.996688	10020	NM_005476
SPAG7	-0.393874	0.192691	0.0101216	-0.00918664	4.16719	0.00794208	0.996688	9552	NM_004890
SRPK1	-0.0676167	0.214795	-0.495637	0.13969	4.15008	0.00811281	0.996688	6732	NM_003137
FRAT2	-0.0358808	0.244623	-0.241696	0.133268	4.12027	0.00841928	0.996688	23401	NM_012083
TNFAIP1	0.210769	-0.0148568	0.0503496	0.0260972	4.11096	0.00851732	0.996688	7126	NM_021137
CR1	0.425187	-0.0117033	-0.3489	0.155138	4.10824	0.00854625	0.996688	1378	NM_000651
FLJ35776	0.096925	0.10373	-0.168716	0.0727631	4.09681	0.00866857	0.996688	649446	NR_024101
SLC37A3	0.154528	-0.14306	-0.374145	0.00649293	4.07758	0.00887846	0.996688	84255	NM_207113
ADM	0.0367551	0.213115	-0.683218	0.167635	4.07482	0.00890905	0.996688	133	NM_001124
AIM1	-0.204838	0.0736513	-0.241039	0.00956876	4.05116	0.00917529	0.996688	202	NM_001624
THAP3	-0.0534793	0.0608071	-0.176575	0.0306046	4.0423	0.00927712	0.996688	90326	NM_138350
TCEB2	-0.26497	0.0748411	0.202357	-0.0290882	4.03777	0.00932948	0.996688	6923	NM_007108
NARF	-0.024976	0.351623	0.0141581	0.143732	4.01825	0.0095591	0.996688	26502	NM_001038618
EIF2B1	0.0609503	-0.227066	0.0435355	-0.0822129	4.01716	0.00957199	0.996688	1967	NM_001414
CAMTA2	-0.0172694	0.0305517	-0.265194	0.0304094	4.00479	0.00972056	0.996688	23125	NM_015099
SLC2A14	0.355765	-0.101745	-0.416369	0.08672	3.99596	0.00982815	0.996688	144195	NM_153449
GPN3	-0.304268	0.0263096	-0.0960026	-0.0488332	3.9718	0.0101283	0.996688	51184	NM_016301
OSM	0.0503301	0.120601	-0.469237	0.120278	3.9656	0.0102069	0.996688	5008	NM_020530
LOC158160	0.369719	-0.187907	0.0859831	-0.0194991	3.96489	0.010216	0.996688	158160	NM_001031744
FLJ10986	-0.226281	0.19798	-0.261946	0.0508923	3.96106	0.0102648	0.996688	55277	NM_018291
MMAA	0.0433984	-0.21134	0.064342	-0.0804804	3.95666	0.0103213	0.996688	166785	NM_172250
SNX32	0.17267	-0.00252341	0.101802	0.0313756	3.95182	0.0103836	0.996688	254122	NM_152760
TTC9	0.0645691	0.164711	0.230169	0.0562741	3.94246	0.0105055	0.996688	23508	NM_015351
IFI27L2	-0.408913	0.247165	-0.101179	0.0217388	3.911	0.0109256	0.996688	83982	NM_032036
ITGAX	0.0825688	0.32904	-0.246411	0.187916	3.9073	0.010976	0.996688	3687	NM_000887
PFKFB3	0.489862	-0.264341	-0.679239	0.0714135	3.90515	0.0110055	0.996688	5209	NM_004566
ACSL1	0.282001	-0.0196074	-0.712549	0.133991	3.88979	0.0112182	0.996688	2180	NM_001995
IL10RB	0.228888	-0.0155269	-0.235471	0.0782657	3.88339	0.0113082	0.996688	3588	NM_000628
INSL3	0.225452	-0.231175	-0.581369	0.0136485	3.8795	0.0113632	0.996688	3640	NM_005543
AIM2	-0.0373432	0.126471	-0.973073	0.157282	3.8777	0.0113886	0.996688	9447	NM_004833
RAB24	0.12145	-0.0479276	-0.484916	0.0641859	3.87119	0.0114814	0.996688	53917	NM_001031677
IGF2R	0.0628499	0.276483	-0.133777	0.150322	3.86843	0.011521	0.996688	3482	NM_000876
IFFO1	0.239931	-0.220938	0.0908275	-0.0477205	3.86686	0.0115436	0.996688	25900	NM_080730
PHF20	-0.28584	0.205229	0.219082	0.0119422	3.86309	0.011598	0.996688	51230	NM_016436
PIGC	0.179576	-0.164541	0.143395	-0.0447846	3.86192	0.011615	0.996688	5279	NM_153747
SPON1	-0.0855896	-0.0272851	0.282562	-0.057417	3.8612	0.0116254	0.996688	10418	NM_006108
HIST1H2BC	0.0461866	0.337123	-0.196324	0.156057	3.85995	0.0116435	0.996688	8347	NM_003526
C6orf59	-0.0419567	0.300889	0.339765	0.0621419	3.85059	0.0117802	0.996688	79992	NR_024277
ATXN1L	0.285959	-0.0912239	-0.0840312	0.0281335	3.83957	0.0119433	0.996688	342371	NM_001137675
MREG	0.258023	-0.0172351	0.038814	0.0519422	3.83725	0.0119778	0.996688	55686	NM_018000
MICA	0.0678642	-0.139144	-0.313862	-0.00767995	3.80812	0.0124211	0.996688	4276	NM_000247
NACA	0.255515	-0.264683	0.0640575	-0.0705595	3.80805	0.0124222	0.996688	4666	NM_005594

## Sheet: Table S5
Table S5: Summary test statistics for the houndred genes with the lowest p-values when testing the association to case-control status status in all pairs (n=128 pairs). Gene names marked in bold are also among those with lowest p-values when including only metastatic case-control pairs (n=100, presented in Table S6).
Gene name	log2-fold-diff	Avr. log2-expression	t-statistic	p-value	Adj. p-value	EntrezID	Accession number
TREM1	0.250282	7.12744	4.20071	3.6726e-05	0.218014	54210	NM_018643
FGFR3	0.0708794	4.39832	4.10326	5.47347e-05	0.218014	2261	NM_000142
MUC1	0.141276	5.06171	4.09615	5.63345e-05	0.218014	4582	NM_001044391
LRRN3	0.435237	6.35144	3.97892	9.01008e-05	0.261517	54674	NM_001099660
SLPI	0.327613	5.96768	3.90067	0.000122536	0.265889	6590	NM_003064
HIST1H3D	0.157007	5.12453	3.8712	0.000137411	0.265889	8351	NM_003530
EIF1	-0.085692	10.0293	-3.79165	0.000186565	0.275974	10209	NM_005801
MDH2	-0.0800605	10.541	-3.78283	0.000192939	0.275974	4191	NM_005918
SLC25A5	-0.0900306	11.0053	-3.75561	0.000213933	0.275974	292	NM_001152
TLR9	0.0862917	4.50063	3.59386	0.000390449	0.414656	54106	NM_017442
C5orf32	0.20521	7.34362	3.58685	0.000400579	0.414656	84418	NM_032412
RAF1	0.105347	7.9436	3.56829	0.000428585	0.414656	5894	NM_002880
TGM3	0.271882	6.67235	3.49896	0.000550323	0.491481	7053	NM_003245
MGAT3	0.129849	4.97727	3.46605	0.000618843	0.512945	4248	NM_002409
KCNMB1	-0.136397	5.58429	-3.43961	0.000679589	0.512945	3779	NM_004137
TRIB1	0.162897	7.32706	3.41807	0.000733142	0.512945	10221	NM_025195
ANTXR2	0.120876	7.89395	3.40018	0.000780585	0.512945	118429	NM_058172
CEACAM4	0.151181	5.44856	3.39485	0.000795263	0.512945	1089	NM_001817
BEND7	0.105352	4.79058	3.31197	0.00105942	0.627637	222389	NM_152751
NARF	0.133809	7.44582	3.30603	0.0010812	0.627637	26502	NM_001038618
BASP1	0.176218	11.5954	3.27781	0.00119043	0.64389	10409	NM_006317
SSPN	0.119879	4.69757	3.20728	0.00150986	0.64389	8082	NM_005086
ITGAX	0.158583	8.8824	3.18177	0.00164372	0.64389	3687	NM_000887
ATP1B1	-0.0984425	4.78907	-3.18131	0.00164625	0.64389	481	NM_001001787
CCNI2	-0.0829283	4.60164	-3.16631	0.00173017	0.64389	645121	NM_001039780
AQP9	0.144519	11.1219	3.16184	0.0017559	0.64389	366	NM_020980
WDR61	-0.0869724	6.86163	-3.15142	0.0018173	0.64389	80349	NM_025234
PPP1R14B	0.0829839	7.52537	3.14539	0.00185374	0.64389	26472	NM_138689
KCNJ15	0.205247	6.61702	3.14495	0.00185645	0.64389	3772	NM_170736
MMAA	-0.0706391	4.72114	-3.14284	0.0018694	0.64389	166785	NM_172250
ABTB1	0.114589	9.73948	3.14117	0.00187967	0.64389	80325	NM_032548
NDUFB6	0.0849557	8.09573	3.14048	0.00188391	0.64389	4712	NM_002493
ADAM23	0.0535606	4.31233	3.12326	0.00199337	0.64389	8745	NM_003812
ENTPD1	0.129117	6.69118	3.11505	0.00204761	0.64389	953	NM_001098175
RGL4	0.138513	7.74687	3.11151	0.00207139	0.64389	266747	NM_153615
FBXL13	0.168688	5.1314	3.10707	0.00210159	0.64389	222235	NM_145032
MTX1	0.11056	7.32396	3.10447	0.00211948	0.64389	4580	NM_198883
UBR2	0.098855	7.56193	3.10267	0.00213195	0.64389	23304	NM_015255
TUBB6	0.0473893	4.31519	3.08571	0.00225267	0.64389	84617	NM_032525
PREX1	0.101262	7.16709	3.08551	0.00225415	0.64389	57580	NM_020820
SEC63	0.104279	6.20153	3.07244	0.00235153	0.64389	11231	NM_007214
B3GNT8	0.0988064	4.95982	3.05525	0.00248551	0.64389	374907	NM_198540
PFTK1	0.0687392	4.54617	3.04796	0.00254435	0.64389	5218	NM_012395
NCF4	0.129511	9.5089	3.04453	0.00257252	0.64389	4689	NM_000631
HSP90AB2P	0.0471734	4.4597	3.04059	0.00260524	0.64389	391634	NR_003132
DGAT2	0.146505	5.92854	3.02339	0.00275253	0.64389	84649	NM_032564
REPS2	0.176018	7.34961	3.01566	0.00282117	0.64389	9185	NM_004726
C16orf57	0.119477	8.13692	3.01459	0.00283077	0.64389	79650	NM_024598
IFNAR1	0.117296	7.85227	3.01229	0.00285159	0.64389	3454	NM_000629
ALPL	0.229706	10.5043	3.00798	0.00289087	0.64389	249	NM_000478
GREM1	0.0679205	4.64654	3.0027	0.00293976	0.64389	26585	NM_013372
FRAT2	0.111714	10.7548	2.99978	0.00296712	0.64389	23401	NM_012083
SIGLEC8	-0.0704725	4.39151	-2.99771	0.00298667	0.64389	27181	NM_014442
CYP20A1	-0.0739786	5.52736	-2.98546	0.00310471	0.64389	57404	NM_177538
RPL3L	-0.0712854	4.39779	-2.97769	0.00318169	0.64389	6123	NM_005061
SV2A	0.106051	4.96212	2.97602	0.00319851	0.64389	9900	NM_014849
EIF2B1	-0.068421	6.96501	-2.97537	0.00320507	0.64389	1967	NM_001414
NRD1	0.0804017	9.11168	2.96811	0.00327919	0.64389	4898	NM_002525
SIPA1L2	0.210444	5.93689	2.96643	0.00329647	0.64389	57568	NM_020808
BRCA1	0.0787928	4.77152	2.96344	0.0033276	0.64389	672	NM_007299
IGF2R	0.11522	10.1528	2.95467	0.00342047	0.647661	3482	NM_000876
C1orf174	-0.059179	6.94749	-2.94306	0.00354693	0.647661	339448	NM_207356
MOAP1	-0.0797961	6.55384	-2.94286	0.00354919	0.647661	64112	NM_022151
ARL17B	0.238491	5.78534	2.94096	0.00357023	0.647661	641522	NM_001103154
DET1	-0.0761308	4.88583	-2.92222	0.00378478	0.658876	55070	NM_017996
XKR8	0.111617	7.36427	2.91295	0.00389518	0.658876	55113	NM_018053
NT5C1B	0.0539392	4.35868	2.91251	0.00390051	0.658876	93034	NM_001002006
ALDH1A1	-0.166259	6.47392	-2.90029	0.00405076	0.658876	216	NM_000689
PDHB	-0.0692241	8.77133	-2.89794	0.00408027	0.658876	5162	NM_000925
ZDHHC18	0.125886	8.61338	2.8904	0.00417623	0.658876	84243	NM_032283
KIF1B	0.122799	6.41266	2.88807	0.00420634	0.658876	23095	NM_015074
C21orf81	-0.269355	5.41327	-2.88698	0.00422041	0.658876	114035	NM_153750
GPR97	0.2017	6.55298	2.88582	0.00423554	0.658876	222487	NM_170776
PDCD2	-0.0726262	7.04713	-2.88244	0.00427979	0.658876	5134	NM_002598
CCNJL	0.183476	6.82398	2.87636	0.00436048	0.658876	79616	NM_024565
ARL17P1	0.239105	5.70811	2.86946	0.00445362	0.658876	51326	NM_016632
IL1R2	0.200624	8.57757	2.8637	0.00453281	0.658876	7850	NM_173343
TMCC3	0.147109	6.00926	2.86153	0.00456294	0.658876	57458	NM_020698
NECAB2	0.144893	5.12279	2.86078	0.00457339	0.658876	54550	NM_019065
UQCRFS1	-0.0612012	9.00849	-2.85993	0.00458539	0.658876	7386	NM_006003
0	0.0704783	4.61872	2.85644	0.00463441	0.658876	0	AK091593
MAPRE2	-0.0610092	7.28853	-2.85509	0.00465356	0.658876	10982	NM_014268
RAB11FIP1	0.0862934	10.3386	2.84461	0.00480459	0.672063	80223	NM_001002814
GFRA2	0.0987511	5.44967	2.83748	0.00490973	0.678595	2675	NM_001495
KIAA0562	0.0837061	4.66753	2.83175	0.00499588	0.682378	9731	NM_014704
HEBP1	-0.114763	7.53456	-2.82491	0.00510039	0.683129	50865	NM_015987
PPP1R15A	0.100827	8.82187	2.8237	0.00511905	0.683129	23645	NM_014330
NQO2	0.224381	6.73971	2.80162	0.00547147	0.703266	4835	NM_000904
PTGIR	-0.0605911	4.53939	-2.80021	0.00549474	0.703266	5739	NM_000960
EGOT	0.0529432	4.48684	2.79397	0.00559858	0.703266	100126791	NR_004428
FAM177A1	0.0639335	4.6273	2.79092	0.00565009	0.703266	283635	NM_173607
ANPEP	0.18063	7.95244	2.78937	0.00567644	0.703266	290	NM_001150
F5	0.157605	6.38313	2.7881	0.00569802	0.703266	2153	NM_000130
H2AFJ	0.130349	7.85703	2.78285	0.00578831	0.703266	55766	NM_177925
DYSF	0.195979	9.68865	2.77768	0.00587839	0.703266	8291	NM_003494
BNIPL	0.0862077	5.14613	2.77689	0.00589218	0.703266	149428	NM_138278
FCGR2C	0.0772323	4.56788	2.77531	0.00592003	0.703266	9103	NM_001005411
CLDN5	-0.171006	5.42704	-2.7744	0.00593627	0.703266	7122	NM_003277
PCNX	0.0893148	8.62442	2.76175	0.00616416	0.711951	22990	NM_014982
LIN7A	0.0889885	4.65037	2.75903	0.00621409	0.711951	8825	NM_004664

## Sheet: Table S6
Table S6: Summary test statistics for the houndred genes with the lowest p-values when testing the association to case-control status status in metastatic cases and controls (n=100 pairs).
Gene name	log2-fold-diff	Avr. log2-expression	t-statistic	p-value	Adj. p-value	EntrezID	Accession number
MGAT3	0.185117	4.97772	4.39208	1.81494e-05	0.210714	4248	NM_002409
MUC1	0.169961	5.0599	4.22289	3.65378e-05	0.212102	4582	NM_001044391
FGFR3	0.0804005	4.40409	4.0512	7.27718e-05	0.281627	2261	NM_000142
TRIB1	0.204786	7.32952	3.8497	0.000158895	0.359122	10221	NM_025195
CEACAM4	0.19588	5.42928	3.80932	0.000185135	0.359122	1089	NM_001817
TREM1	0.258098	7.1268	3.80866	0.000185593	0.359122	54210	NM_018643
HIST1H3D	0.180499	5.11736	3.75993	0.000222817	0.369558	8351	NM_003530
EIF1	-0.0947462	10.0309	-3.60385	0.000395338	0.573735	10209	NM_005801
LRRN3	0.43753	6.40203	3.52966	0.000515802	0.6098	54674	NM_001099660
BASP1	0.212477	11.5924	3.49641	0.000580309	0.6098	10409	NM_006317
IGF2R	0.150322	10.1516	3.44382	0.000698003	0.6098	3482	NM_000876
ENTPD1	0.159569	6.69747	3.42575	0.000743341	0.6098	953	NM_001098175
C5orf32	0.22164	7.3301	3.41496	0.000771733	0.6098	84418	NM_032412
C16orf57	0.154801	8.11451	3.4127	0.000777785	0.6098	79650	NM_024598
FAM177A1	0.0897087	4.63112	3.3971	0.000820923	0.6098	283635	NM_173607
SSPN	0.146373	4.70243	3.3878	0.000847699	0.6098	8082	NM_005086
AQP9	0.165967	11.1235	3.36835	0.000906337	0.6098	366	NM_020980
SLPI	0.305767	5.9475	3.35603	0.000945426	0.6098	6590	NM_003064
FBXL13	0.198403	5.11422	3.29754	0.00115339	0.678854	222235	NM_145032
PREX1	0.121667	7.18186	3.24598	0.00137129	0.678854	57580	NM_020820
KIF1B	0.154955	6.41237	3.23956	0.00140093	0.678854	23095	NM_015074
TMCC3	0.187208	5.99371	3.23715	0.00141225	0.678854	57458	NM_020698
RAF1	0.109186	7.93758	3.23512	0.00142179	0.678854	5894	NM_002880
SLC25A5	-0.0908426	11.0051	-3.21997	0.00149517	0.678854	292	NM_001152
ANTXR2	0.130306	7.88828	3.19109	0.00164485	0.678854	118429	NM_058172
FRAT2	0.133268	10.7475	3.16867	0.00177056	0.678854	23401	NM_012083
B3GNT8	0.118595	4.96175	3.15793	0.00183381	0.678854	374907	NM_198540
SEC63	0.122207	6.18882	3.14517	0.00191176	0.678854	11231	NM_007214
NARF	0.143732	7.43108	3.14352	0.00192202	0.678854	26502	NM_001038618
ITGAX	0.187916	8.86646	3.14056	0.00194062	0.678854	3687	NM_000887
EIF2B1	-0.0822129	6.95986	-3.12512	0.00204036	0.678854	1967	NM_001414
GPR97	0.253527	6.52951	3.12416	0.00204677	0.678854	222487	NM_170776
C20orf11	-0.0700834	7.61175	-3.12001	0.00207446	0.678854	54994	NM_017896
DKC1	-0.0870067	7.18308	-3.11217	0.00212769	0.678854	1736	NM_001363
TLR9	0.0857374	4.50328	3.11045	0.00213955	0.678854	54106	NM_017442
NT5C1B	0.0700376	4.35919	3.08441	0.00232655	0.678854	93034	NM_001002006
MMAA	-0.0804804	4.7192	-3.08177	0.00234633	0.678854	166785	NM_172250
SV2A	0.124501	4.95013	3.06179	0.0025011	0.678854	9900	NM_014849
NRD1	0.0908015	9.11196	3.05858	0.00252686	0.678854	4898	NM_002525
KCNJ15	0.223948	6.60174	3.04855	0.00260886	0.678854	3772	NM_170736
TGM3	0.27747	6.65396	3.02062	0.00285022	0.678854	7053	NM_003245
ALPL	0.261676	10.4673	3.01816	0.00287242	0.678854	249	NM_000478
TUBB6	0.0533648	4.31205	3.00481	0.00299577	0.678854	84617	NM_032525
BACH2	-0.154526	5.51239	-3.00468	0.00299696	0.678854	60468	NM_021813
TBC1D24	0.155417	5.71139	2.99501	0.00308942	0.678854	57465	NM_020705
MMP25	0.204735	10.3476	2.97638	0.00327485	0.678854	64386	NM_022468
ABTB1	0.124593	9.72423	2.97529	0.00328602	0.678854	80325	NM_032548
MDH2	-0.0719796	10.5417	-2.96909	0.0033501	0.678854	4191	NM_005918
B4GALT5	0.163011	8.71407	2.96251	0.00341952	0.678854	9334	NM_004776
HIST1H2BC	0.156057	5.83923	2.96034	0.00344262	0.678854	8347	NM_003526
CLDN8	-0.0743666	4.49289	-2.94987	0.00355639	0.678854	9073	NM_199328
NECAB2	0.165972	5.10239	2.94962	0.00355913	0.678854	54550	NM_019065
HSP90AB2P	0.0521067	4.45579	2.94764	0.00358103	0.678854	391634	NR_003132
LIN52	0.156932	5.7368	2.94176	0.00364684	0.678854	91750	NM_001024674
CCNJL	0.220645	6.79922	2.93896	0.00367852	0.678854	79616	NM_024565
SEPX1	0.125939	11.8718	2.93858	0.00368287	0.678854	51734	NM_016332
THOC5	0.123524	7.22867	2.93233	0.0037547	0.678854	8563	NM_001002878
HIST2H2AA4	0.183466	8.88567	2.92944	0.00378824	0.678854	723790	NM_001040874
MIR200A	0.0926736	4.528	2.92867	0.00379731	0.678854	406983	NR_029834
MTX1	0.120781	7.30181	2.90816	0.00404452	0.678854	4580	NM_198883
H2AFJ	0.157028	7.8537	2.90798	0.00404676	0.678854	55766	NM_177925
CYP4F22	-0.124467	4.48038	-2.90725	0.00405579	0.678854	126410	NM_173483
ZNF836	-0.0799453	4.73524	-2.90688	0.00406041	0.678854	162962	NM_001102657
DNAJB6	0.0846015	7.821	2.90487	0.00408555	0.678854	10049	NM_058246
CENPH	-0.0587374	4.53297	-2.90213	0.00411994	0.678854	64946	NM_022909
RAB11FIP1	0.0985651	10.3367	2.89738	0.00418024	0.678854	80223	NM_001002814
WDR67	-0.1245	5.5924	-2.89597	0.00419825	0.678854	93594	NM_145647
REPS2	0.198687	7.32538	2.89228	0.00424585	0.678854	9185	NM_004726
EIF3M	-0.102234	8.30158	-2.89091	0.00426369	0.678854	10480	NM_006360
RGL4	0.144772	7.72739	2.88509	0.00434005	0.678854	266747	NM_153615
FCGR2C	0.0873087	4.56699	2.88091	0.0043957	0.678854	9103	NM_001005411
WDR61	-0.0923753	6.87219	-2.86769	0.00457596	0.678854	80349	NM_025234
PTGIR	-0.0706045	4.53803	-2.86518	0.00461089	0.678854	5739	NM_000960
STAT3	0.127492	8.94483	2.86091	0.00467092	0.678854	6774	NM_213662
SPINK2	-0.0650247	4.54777	-2.8589	0.00469947	0.678854	6691	NM_021114
USP13	-0.0783415	4.71141	-2.857	0.0047265	0.678854	8975	NM_003940
PDCD2	-0.0865618	7.05099	-2.85261	0.00478973	0.678854	5134	NM_002598
OPLAH	0.200012	5.74911	2.83905	0.00498973	0.678854	26873	NM_017570
C18orf55	-0.0978954	6.59028	-2.83843	0.00499906	0.678854	29090	NM_014177
UQCRFS1	-0.0699039	9.01401	-2.838	0.00500544	0.678854	7386	NM_006003
NCF4	0.138215	9.48977	2.83768	0.00501035	0.678854	4689	NM_000631
SIPA1L2	0.228953	5.95594	2.83107	0.0051109	0.678854	57568	NM_020808
GFRA2	0.110448	5.43329	2.8295	0.00513505	0.678854	2675	NM_001495
TNFRSF13B	0.237473	5.56543	2.82942	0.00513638	0.678854	23495	NM_012452
CNPY1	0.0576556	4.47857	2.81983	0.00528618	0.678854	285888	NM_001103176
NAPSB	-0.187135	8.61638	-2.81435	0.0053737	0.678854	256236	NR_002798
HIST2H2AC	0.171626	7.70175	2.81111	0.00542599	0.678854	8338	NM_003517
C16orf52	-0.0780298	4.7331	-2.80777	0.00548042	0.678854	146174	NM_173501
PDHB	-0.0779425	8.77463	-2.80705	0.00549213	0.678854	5162	NM_000925
EPHX2	-0.146033	6.38322	-2.80483	0.00552861	0.678854	2053	NM_001979
UBR2	0.0981922	7.56119	2.80055	0.00559972	0.678854	23304	NM_015255
SP1	0.0939809	8.24006	2.79887	0.00562777	0.678854	6667	NM_138473
PPP1R15A	0.114808	8.81028	2.79654	0.00566692	0.678854	23645	NM_014330
PFTK1	0.0731793	4.55215	2.79016	0.0057755	0.678854	5218	NM_012395
IFNAR1	0.122063	7.84625	2.7839	0.00588389	0.678854	3454	NM_000629
MAK	0.146563	5.20771	2.78301	0.00589934	0.678854	4117	NM_005906
IGLL3	0.32485	6.444	2.77427	0.00605411	0.678854	91353	NM_001013618
ATP1B1	-0.0956237	4.78923	-2.77054	0.00612127	0.678854	481	NM_001001787
ATP5A1	-0.0846734	10.5214	-2.76871	0.00615441	0.678854	498	NM_004046
NLRC4	0.110502	5.51858	2.76353	0.00624939	0.678854	58484	NM_021209

## Sheet: Table S7
Table S7: Summary test statistics for the houndred genes with the lowest p-values when testing the association to case-control status in metastatic cases sampled within the last three years before diagnosis only and their matched controls (n=36 pairs). A total of 27 genes were significant according to adjusted p-values in these analyses and those p-values are marked in bold text. Among these, 20 …
Gene name	log2-fold-diff	Avr. log2-expression	t-statistic	p-value	Adj. p-value	EntrezID	Accession number
F5a	0.497855	6.4253	5.11364	2.46345e-06	0.020167	2153	NM_000130
TLR5a	0.520211	6.86051	5.02184	3.51744e-06	0.020167	7100	NM_003268
C5orf32a	0.47516	7.33903	4.86774	6.35638e-06	0.020167	84418	NM_032412
SLC25A5a	-0.223754	11.0066	-4.84437	6.94814e-06	0.020167	292	NM_001152
KCNJ15a	0.461041	6.5737	4.78428	8.72797e-06	0.0202663	3772	NM_170736
ENTPD1a	0.328305	6.68748	4.71007	1.15465e-05	0.0223425	953	NM_001098175
PSCD1a	-0.22057	10.1533	-4.63619	1.52262e-05	0.0252537	9267	NM_017456
CKAP4a	0.394919	8.49459	4.47	2.81518e-05	0.0407157	10970	NM_006825
C19orf59a	0.569286	7.79576	4.43875	3.15626e-05	0.0407157	199675	NM_174918
TMEM85a	-0.170536	8.17913	-4.39113	3.75415e-05	0.0435857	51234	NM_016454
DYSFa	0.529856	9.66039	4.32816	4.7154e-05	0.0468477	8291	NM_003494
OPLAHa	0.446843	5.79796	4.32074	4.84317e-05	0.0468477	26873	NM_017570
NECAB2a	0.380171	5.13268	4.28039	5.59927e-05	0.0468477	54550	NM_019065
FAM82A2	-0.189633	6.98714	-4.27697	5.66841e-05	0.0468477	55177	NM_018145
WDR67a	-0.296781	5.59482	-4.21883	6.97714e-05	0.0468477	93594	NM_145647
IFNAR1a	0.277294	7.82684	4.20302	7.38073e-05	0.0468477	3454	NM_000629
CEACAM4	0.334202	5.43764	4.19762	7.52355e-05	0.0468477	1089	NM_001817
ASAP1	0.353752	9.87391	4.19296	7.64898e-05	0.0468477	50807	NM_018482
SEPX1a	0.245211	11.8483	4.19231	7.66672e-05	0.0468477	51734	NM_016332
ASPRV1	0.322469	5.70402	4.14293	9.13004e-05	0.0487706	151516	NM_152792
PCNX	0.23553	8.6256	4.12432	9.74858e-05	0.0487706	22990	NM_014982
MUC1	0.275381	5.05802	4.11758	9.98225e-05	0.0487706	4582	NM_001044391
DNMT1a	-0.295067	8.7548	-4.11427	0.000100992	0.0487706	1786	NM_001379
BASP1	0.361265	11.5697	4.1045	0.000104517	0.0487706	10409	NM_006317
COMMD7a	-0.131597	8.73375	-4.0931	0.000108777	0.0487706	149951	NM_001099339
GSK3Ba	0.247037	6.96095	4.09195	0.000109219	0.0487706	2932	NM_002093
AQP9a	0.312823	11.1149	4.07709	0.000115048	0.0494707	366	NM_020980
C1QC	0.128556	4.42409	4.01619	0.000142226	0.0526395	714	NM_172369
MXD4	-0.241163	8.82747	-4.01151	0.000144553	0.0526395	10608	NM_006454
KDM5B	0.187462	6.74929	4.00674	0.000146966	0.0526395	10765	NM_006618
KIF1B	0.279004	6.40632	4.00626	0.000147208	0.0526395	23095	NM_015074
CD247	-0.333878	10.6546	-4.00074	0.000150047	0.0526395	919	NM_198053
S100A12	0.660968	9.78191	3.99666	0.000152182	0.0526395	6283	NM_005621
ROPN1L	0.398648	6.69934	3.98637	0.000157692	0.0526395	83853	NM_031916
SLC26A8	0.458587	5.90528	3.98454	0.000158689	0.0526395	116369	NM_052961
TRIB1	0.335727	7.36061	3.95387	0.000176384	0.0565151	10221	NM_025195
TMCC3	0.36805	6.01954	3.94779	0.000180108	0.0565151	57458	NM_020698
UBE2G2	-0.200739	6.9208	-3.92882	0.00019222	0.0583607	7327	NM_003343
XBP1	-0.27169	9.09596	-3.92307	0.000196044	0.0583607	7494	NM_001079539
DENND2D	-0.262834	8.16488	-3.90256	0.000210288	0.0610362	79961	NM_024901
-	0.178874	4.61312	3.87491	0.000231062	0.0654299	-	AK091593
IMP3	-0.19212	9.53331	-3.8419	0.000258443	0.0714411	55272	NM_018285
DGKQ	-0.29667	7.16873	-3.78988	0.000307988	0.0810011	1609	NM_001347
SLC2A3	0.235559	11.1126	3.78641	0.000311594	0.0810011	6515	NM_006931
RUNX3	-0.30907	9.43201	-3.78061	0.000317722	0.0810011	864	NM_004350
ATP5A1	-0.20131	10.5205	-3.77761	0.000320935	0.0810011	498	NM_004046
REPS2	0.361701	7.36186	3.76722	0.0003323	0.0811617	9185	NM_004726
FAIM3	-0.316073	9.51777	-3.74515	0.000357724	0.0811617	9214	NM_005449
TXK	-0.330225	6.08663	-3.74425	0.000358802	0.0811617	7294	NM_003328
NFIL3	0.292602	7.16383	3.73907	0.00036505	0.0811617	4783	NM_005384
RFPL1	0.139694	4.48594	3.73603	0.000368771	0.0811617	5988	NM_021026
THAP11	-0.169165	7.91046	-3.73563	0.000369268	0.0811617	57215	NM_020457
GLT1D1	0.312516	5.56728	3.73462	0.000370505	0.0811617	144423	NM_144669
C1orf24	0.359731	10.1081	3.71239	0.000398935	0.0830261	116496	NM_052966
TGM3	0.504254	6.65569	3.70866	0.0004039	0.0830261	7053	NM_003245
TMEM217	0.229441	5.21771	3.70648	0.000406827	0.0830261	221468	NM_145316
FUT7	0.300935	5.62608	3.70589	0.000407622	0.0830261	2529	NM_004479
GNE	-0.180781	5.96204	-3.69562	0.000421739	0.0839825	10020	NM_005476
DGAT2	0.286029	5.90101	3.68903	0.000431036	0.0839825	84649	NM_032564
NOL7	-0.18841	8.7799	-3.68354	0.000438931	0.0839825	51406	NM_016167
ASGR2	0.415802	6.32454	3.68194	0.000441251	0.0839825	433	NM_080914
HNRNPD	-0.219728	10.3145	-3.67655	0.000449172	0.084111	3184	NM_031369
CA4	0.470661	7.46353	3.67024	0.000458632	0.0845192	762	NM_000717
PYHIN1	-0.321346	6.56308	-3.65346	0.000484686	0.0879251	149628	NM_198930
FAM177A1	0.175473	4.64065	3.6464	0.000496055	0.0885855	283635	NM_173607
UTP6	-0.164058	7.59847	-3.64181	0.000503587	0.0885855	55813	NM_018428
-	0.254199	10.2337	3.63237	0.000519424	0.0900076	-	AK024986
NRD1	0.166141	9.1081	3.61861	0.000543362	0.0925669	4898	NM_002525
PPAP2C	0.335416	5.38334	3.61482	0.000550139	0.0925669	8612	NM_177543
ANXA3	0.601782	6.85315	3.59203	0.000592604	0.0949069	306	NM_005139
RTN3	0.227214	8.63701	3.58845	0.000599547	0.0949069	10313	NM_201430
NCF4	0.267061	9.52571	3.58797	0.000600497	0.0949069	4689	NM_000631
C4orf14	-0.144885	7.17505	-3.58378	0.00060872	0.0949069	84273	NM_032313
EIF2AK3	-0.193505	4.77733	-3.5819	0.000612467	0.0949069	9451	NM_004836
KIAA1522	0.141538	4.50732	3.58158	0.000613094	0.0949069	57648	NM_020888
MX2	0.314496	9.1361	3.57406	0.00062826	0.0950995	4600	NM_002463
GK5	-0.260119	4.84379	-3.57286	0.00063072	0.0950995	256356	NM_001039547
FAM43A	-0.221141	5.87577	-3.56756	0.000641658	0.0953548	131583	NM_153690
UBR2	0.196094	7.54655	3.56221	0.000652873	0.0953548	23304	NM_015255
TNC	-0.261324	6.42841	-3.55374	0.000671042	0.0953548	3371	NM_002160
C17orf95	-0.19307	6.76385	-3.54778	0.000684092	0.0953548	124512	NM_001080510
RBBP7	-0.207778	6.77986	-3.54741	0.00068492	0.0953548	5931	NM_002893
GIMAP6	-0.187397	8.35721	-3.547	0.000685818	0.0953548	474344	NM_001007224
DDX47	-0.183327	7.48652	-3.54091	0.000699456	0.0953548	51202	NM_201224
SSH2	0.192119	9.67516	3.53632	0.000709894	0.0953548	85464	NM_033389
CYP1B1	0.561511	6.62475	3.53395	0.000715335	0.0953548	1545	NM_000104
ST6GAL1	-0.26799	8.62532	-3.53379	0.000715709	0.0953548	6480	NM_003032
NACA	-0.203192	11.8095	-3.52686	0.000731872	0.0953548	4666	NM_005594
DGUOK	-0.113843	8.80297	-3.51334	0.000764418	0.0953548	1716	NM_080918
C16orf57	0.239918	8.10543	3.51307	0.000765087	0.0953548	79650	NM_024598
ARIH2	-0.148752	7.61338	-3.51007	0.000772491	0.0953548	10425	NM_006321
PHF21A	0.194745	8.95389	3.49981	0.000798355	0.0953548	51317	NM_016621
SLC41A3	-0.167765	6.95429	-3.4997	0.000798627	0.0953548	54946	NM_017836
MRPS30	-0.177719	6.39763	-3.49919	0.000799942	0.0953548	10884	NM_016640
PECI	-0.223213	7.45919	-3.4989	0.000800697	0.0953548	10455	NM_006117
ID2	-0.354369	8.27579	-3.49693	0.000805751	0.0953548	3398	NM_002166
HNRPM	-0.199393	9.61374	-3.49402	0.000813302	0.0953548	4670	NM_005968
MMP9	0.606065	8.68158	3.49383	0.000813792	0.0953548	4318	NM_004994
CCNJL	0.41885	6.83889	3.49153	0.000819817	0.0953548	79616	NM_024565
MME	0.342354	9.5181	3.48503	0.000837047	0.0953548	4311	NM_000902
aThe gene was significant also when analyzes were restricted to the last two years only.

## Sheet: Table S8
Table S8: Gene ontology categories within biological processes that were significant according to q-values from the overrepresentation tests lower than 0.05. The gene ratio signifies the number of genes in each list relative to the number of genes in ontology categories. L designate the models examined using linear regression in the ‘limma’ package including all pairs with metastatic cases sample…
Model	ID	Description	Gene ratio	Background ratio	p value	q value	Gene symbol	Count
L Meta <3yrs	GO:0035455	response to interferon-alpha	4/87	19/10758	1.41e-05	0.02	IFNAR1/PYHIN1/MX2/EIF2AK2	4
L Meta <3yrs	GO:0001816	cytokine production	14/87	489/10758	3.4e-05	0.02	TLR5/DYSF/CD247/S100A12/XBP1/TXK/EIF2AK3/CYP1B1/ATF4/MYD88/MAF/SMAD7/FLOT1/EIF2AK2	14
L Meta <3yrs	GO:0071230	cellular response to amino acid stimulus	5/87	47/10758	3.62e-05	0.02	DNMT1/XBP1/HNRNPD/UBR2/CPEB3	5
L Meta <3yrs	GO:0030225	macrophage differentiation	4/87	26/10758	5.21e-05	0.02	C1QC/TRIB1/ID2/MMP9	4
L Meta <3yrs	GO:0043558	regulation of translational initiation in response to stress	3/87	10/10758	5.88e-05	0.02	EIF2AK3/ATF4/EIF2AK2	3
L Meta <3yrs	GO:0045649	regulation of macrophage differentiation	3/87	11/10758	8.04e-05	0.03	C1QC/TRIB1/ID2	3
L Meta <3yrs	GO:0071229	cellular response to acid chemical	7/87	138/10758	0.000122	0.04	DNMT1/XBP1/DGAT2/HNRNPD/UBR2/TNC/CPEB3	7
L Meta <3yrs	GO:0006071	glycerol metabolic process	3/87	14/10758	0.000174	0.04	DYSF/DGAT2/GK5	3
L Meta <3yrs	GO:0043555	regulation of translation in response to stress	3/87	14/10758	0.000174	0.04	EIF2AK3/ATF4/EIF2AK2	3
L Meta <3yrs	GO:1902106	negative regulation of leukocyte differentiation	5/87	71/10758	0.000264	0.05	C1QC/TRIB1/RUNX3/ID2/SMAD7	5
L Meta <3yrs	GO:0010575	positive regulation of vascular endothelial growth factor production	3/87	16/10758	0.000265	0.05	EIF2AK3/CYP1B1/ATF4	3
L Meta <3yrs	GO:0019400	alditol metabolic process	3/87	17/10758	0.00032	0.05	DYSF/DGAT2/GK5	3
L Meta <3yrs	GO:0006984	ER-nucleus signaling pathway	4/87	41/10758	0.000322	0.05	GSK3B/XBP1/EIF2AK3/ATF4	4
L Meta <3yrs	GO:0043200	response to amino acid	5/87	75/10758	0.000341	0.05	DNMT1/XBP1/HNRNPD/UBR2/CPEB3	5
L Meta <3yrs	GO:0051090	regulation of DNA-binding transcription factor activity	9/87	274/10758	0.000357	0.05	COMMD7/S100A12/TRIB1/ANXA3/CYP1B1/ID2/MYD88/SMAD7/EIF2AK2	9
L Meta <3yrs	GO:2000060	positive regulation of ubiquitin-dependent protein catabolic process	5/87	78/10758	0.000409	0.05	GSK3B/TRIB1/PYHIN1/ARIH2/SMAD7	5
L Meta <3yrs	GO:0001819	positive regulation of cytokine production	9/87	281/10758	0.00043	0.05	TLR5/XBP1/TXK/EIF2AK3/CYP1B1/ATF4/MYD88/FLOT1/EIF2AK2	9
L Meta <3yrs	GO:0010573	vascular endothelial growth factor production	3/87	19/10758	0.000451	0.05	EIF2AK3/CYP1B1/ATF4	3
L Meta <3yrs	GO:0010574	regulation of vascular endothelial growth factor production	3/87	19/10758	0.000451	0.05	EIF2AK3/CYP1B1/ATF4	3
S Meta	GO:0042119	neutrophil activation	12/79	422/10758	5.35e-05	0.05	ARSB/MMP25/HSPA6/FCGR3B/PREX1/SLPI/SLC2A3/CEACAM1/CR1/ITGAX/RAB24/IGF2R	12
S Meta	GO:0036230	granulocyte activation	12/79	426/10758	5.86e-05	0.05	ARSB/MMP25/HSPA6/FCGR3B/PREX1/SLPI/SLC2A3/CEACAM1/CR1/ITGAX/RAB24/IGF2R	12
L Meta <3yrs	GO:0018196	peptidyl-asparagine modification	3/87	21/10758	0.000612	0.06	UBE2G2/ASGR2/ST6GAL1	3
L Meta <3yrs	GO:0018279	protein N-linked glycosylation via asparagine	3/87	21/10758	0.000612	0.06	UBE2G2/ASGR2/ST6GAL1	3
S Meta	GO:0043312	neutrophil degranulation	11/79	411/10758	0.000192	0.08	ARSB/MMP25/HSPA6/FCGR3B/SLPI/SLC2A3/CEACAM1/CR1/ITGAX/RAB24/IGF2R	11
S Meta	GO:0002283	neutrophil activation involved in immune response	11/79	414/10758	0.000205	0.08	ARSB/MMP25/HSPA6/FCGR3B/SLPI/SLC2A3/CEACAM1/CR1/ITGAX/RAB24/IGF2R	11
S Meta	GO:0002446	neutrophil mediated immunity	11/79	419/10758	0.000228	0.08	ARSB/MMP25/HSPA6/FCGR3B/SLPI/SLC2A3/CEACAM1/CR1/ITGAX/RAB24/IGF2R	11
L Meta <3yrs	GO:0030853	negative regulation of granulocyte differentiation	2/87	6/10758	0.00095	0.09	C1QC/TRIB1	2
L Meta <3yrs	GO:0072530	purine-containing compound transmembrane transport	2/87	6/10758	0.00095	0.09	AQP9/SLC25A42	2
L Meta <3yrs	GO:1903052	positive regulation of proteolysis involved in cellular protein catabolic process	5/87	96/10758	0.00106	0.09	GSK3B/TRIB1/PYHIN1/ARIH2/SMAD7	5
S Meta	GO:0043299	leukocyte degranulation	11/79	444/10758	0.000374	0.09	ARSB/MMP25/HSPA6/FCGR3B/SLPI/SLC2A3/CEACAM1/CR1/ITGAX/RAB24/IGF2R	11
S Meta	GO:0002275	myeloid cell activation involved in immune response	11/79	451/10758	0.000427	0.09	ARSB/MMP25/HSPA6/FCGR3B/SLPI/SLC2A3/CEACAM1/CR1/ITGAX/RAB24/IGF2R	11
S Meta	GO:0002707	negative regulation of lymphocyte mediated immunity	3/79	21/10758	0.000461	0.09	BCL6/CEACAM1/CR1	3
S Meta	GO:0002444	myeloid leukocyte mediated immunity	11/79	456/10758	0.000469	0.09	ARSB/MMP25/HSPA6/FCGR3B/SLPI/SLC2A3/CEACAM1/CR1/ITGAX/RAB24/IGF2R	11
L Meta <3yrs	GO:0043433	negative regulation of DNA-binding transcription factor activity	5/87	98/10758	0.00116	0.1	COMMD7/TRIB1/CYP1B1/ID2/SMAD7	5
